# Supplementary material for: Neuro-musculoskeletal simulation of instrumented contracture and spasticity assessment in children with cerebral palsy
Source: J Neuroeng Rehabil. 2016 Jul 16;13:64. doi: 10.1186/s12984-016-0170-5 (PMC4947289; doi:10.1186/s12984-016-0170-5)
Supplement: Additional file 1: — Individual subject data. (XLSX 22 kb) [file 12984_2016_170_MOESM1_ESM.xlsx]

## Sheet: Optimization results
Results for optimization of muscle properties S and K for all CP and TD subjects
Subject ID	FmaxMuscleStrain VAS	FmaxMuscleStrain HAM	KshapePassive VAS	KshapePassive HAM	Optimization error
CP01	0.6556	0.5255	11.6437	3.465	0.1938
CP02	0.8478	0.4012	7.2533	5.8149	0.1219
CP03	0.7374	0.503	12.5738	5.39	0.0543
CP04	0.8058	0.6662	14.3282	2.458	0.0487
CP05	0.66798	0.5515	9.491	4.8406	0.1404
CP06	0.7156	0.5265	8.8262	6.6541	0.0606
CP07	0.7598	0.7551	11.6369	3.0971	0.0424
CP08	1.9074	0.759	3.2444	4.6995	0.0752
CP09	6.4902	0.5694	1.1308	4.09	0.2173
CP10	0.8134	0.5012	8.5923	5.6876	0.066
CP11	0.9666	0.5319	7.2548	5.002	0.0439
Mean	1.39705	0.571864	8.72504	4.65444	0.0967727
SD	1.72525	0.110717	3.94788	1.26863	0.0625008
TD01	0.7811	0.7954	11.469	4.3058	0.0977
TD02	0.7423	0.7822	11.2439	3.9673	0.0793
TD03	1.8861	0.8935	26.7276	3.3245	0.1744
TD04	3.0547	0.9518	16.3391	3.177	0.2203
TD05	2.9185	0.8726	7.4078	3.2927	0.249
TD06	0.9003	0.85851	52.0348	3.2286	0.2949
TD07	25.9205	0.7574	0.6488	2.7512	0.412
TD08	0.8816	0.5791	6.5016	4.7398	0.2047
TD09	0.8489	0.4772	12.7392	3.4998	0.2216
Mean	4.21489	0.77419	16.1235	3.58741	0.24
SD	8.19192	0.153962	15.2768	0.627344	0.12

## Sheet: FD RMS stretch only
Results for forward dynamic simulations of slow and fast stretch for CP and TD subjects
RMS errors, calculated over the stretch phase only
Subject ID	SLOW	FAST NO SPAS	FAST SPAS G1	FAST SPAS G2	FAST SPAS G4	FAST SPAS G_opt	OPT GAIN
CP01	1.02994	29.5956	13.9933	5.12701	5.45208	5.12701	2
CP02	1.14405	14.453	10.1268	5.77019	4.84686	4.84686	4
CP03	0.529789	22.9452	14.6391	7.50772	7.88962	7.50772	2
CP04	0.505869	24.4891	23.4818	12.2914	9.06484	9.06484	4
CP05	0.949755	8.33845	13.5092	18.9278	25.3043	8.33845	0
CP06	0.622063	26.1206	18.9782	13.3311	7.41055	7.41055	4
CP07	0.509669	12.0311	6.32313	7.29947	14.5976	6.32313	1
CP08	1.47505	19.4707	26.957	12.7703	6.41439	6.41439	4
CP09	1.32356	12.0534	4.19085	2.69216	8.28003	2.69216	2
CP10	3.77904	18.611	7.77452	2.49221	11.2662	2.49221	2
CP11	0.500695	23.0765	20.4632	10.7827	5.22732	5.22732	4
Mean	1.1245	19.1986	14.5852	8.99928	9.61397	5.94951	2.63636
SD	0.948942	6.75564	7.28106	5.08171	5.94296	2.12856	1.43337
TD01	2.70342	8.4401				8.4401
TD02	1.33413	3.58547				3.58547
TD03	5.33994	14.4618				14.4618
TD04	7.42377	7.0106				7.0106
TD05	4.91959	6.60553				6.60553
TD06	5.84978	3.55069				3.55069
TD07	2.83495	3.76513				3.76513
TD08	0.813668	3.65731				3.65731
TD09	1.04199	4.44953				4.44953
Mean	3.58458	6.16958
SD	2.37907	3.59516

## Sheet: FD RMS stretch+hold
Results for forward dynamic simulations of slow and fast stretch for CP and TD subjects
RMS errors, calculated over the stretch and hold phase
Subject ID	SLOW	FAST NO SPAS	FAST SPAS G1	FAST SPAS G2	FAST SPAS G4	FAST SPAS G_opt
CP01	1.02994	25.2582	12.8833	10.25	7.88958	7.88958
CP02	1.14405	12.7013	10.5353	9.23838	8.1238	8.1238
CP03	0.529789	19.028	14.1656	10.6415	7.53823	7.53823
CP04	0.505869	24.4891	34.2829	26.4129	12.3907	12.3907
CP05	0.949755	6.63723	9.88252	13.8712	20.248	6.63723
CP06	0.622063	21.9948	19.3515	16.9675	14.1379	14.1379
CP07	0.509669	12.0311	23.7471	15.7992	11.7424	11.7424
CP08	1.47505	19.4707	29.8829	32.5112	19.8287	19.4707
CP09	1.32356	15.9197	7.9436	5.4292	7.70471	5.4292
CP10	3.77904	18.7562	8.24792	5.47741	8.95686	5.47741
CP11	0.500695	23.0765	25.4745	21.3379	15.5124	15.5124
Mean	1.1245	18.1239	17.8543	15.2669	12.1885	10.3954
SD	0.948942	5.80763	9.24965	8.5971	4.74965	4.59264
TD01	2.70342	8.54476				8.54476
TD02	1.33413	5.93899				5.93899
TD03	5.33994	14.4618				14.4618
TD04	7.42377	16.6213				16.6213
TD05	4.91959	8.30942				8.30942
TD06	5.84978	12.1988				12.1988
TD07	2.83495	20.0878				20.0878
TD08	0.813668	3.78485				3.78485
TD10	1.04199	5.02209				5.02209
Mean	3.58458	10.5522
SD	2.37907	5.61781
